# Supplementary material for: Combined PARP and ATR inhibition potentiates genome instability and cell death in ATM-deficient cancer cells
Source: Oncogene. 2020 May 23;39(25):4869–83. doi: 10.1038/s41388-020-1328-y (PMC7299845; doi:10.1038/s41388-020-1328-y)
Supplement: Supplementary file 2 — Supplementary table 1 [file 41388_2020_1328_MOESM2_ESM.xlsx]

## Sheet: Supplementary table 1
Cell line doubling times and GI values
Cell line	ATM mutations	BRCA mutations	TP53 mutations	Tissue type	Olaparib GI50 μM	AZD6738 GI50 μM	Olaparib TGI μM	AZD6738 TGI μM	olaparib/AZD6738 loewe synergy score (±SD)	doubling time (h)	assay length (days)	plating density per 384 well
FaDu			R248L mis-sense mutation	Head and neck squamous cell carcinoma	5.12	3			0.11 ± 0.16	33	5	1000
FaDu	knockout of all 3 alleles		R248L mis-sense mutation	Head and neck squamous cell carcinoma	0.36	0.52	3.06	1.22	6.07 ± 1.43	41	6	1500
A-549				lung carcinoma	3.87	1.62			1.07 ± 0.62	29	4	750
NCI-H23	homozygous Q1919P mis-sense		M246I mis-sense mutation	lung carcinoma	3.63	1.14			3.05 ± 0.19	37	5	1500
NCI-H460				lung carcinoma	>10	2.01			0.24 ± 0.09	26	4	750
HGC27		BRCA2 F2058L mis-sense mutation	P152fs / P153fs*28 (frame-shift insertion)	gastric carcinoma	1.36	0.89		1.11	0.13 ± 0.75	23	3	750
MCF10A				breast epithelium	>10	1.73			0.81	76	10	1000
MDA-MB-468			R273H mis-sense mutation	Triple negative breast cancer	9.48	1.18			1.3 ± 0.14	40	5	2000
MDA-MB-436		BRCA1 splice variant (5396 + 1G>A)	E294fs (frame-shift insertion). Amplification	Triple negative breast cancer	0.04	1.41				48	6	2000
MDA-MB-231			R280K mutant	Triple negative breast cancer	>10	3.27			0.22 ± 0.1	28	4	1500
MDA-MB-157			PA88fs*52 (frame-shift deletion)	Triple negative breast cancer	4.11	2.04	8.73	5.33	minus 0.2 ± 0.7	56	7	2000
